# Supplementary material for: The impact of population ageing on end-of-life care in Scotland: projections of place of death and recommendations for future service provision
Source: BMC Palliat Care. 2019 Dec 12;18:112. doi: 10.1186/s12904-019-0490-x (PMC6907353; doi:10.1186/s12904-019-0490-x)
Supplement: Supplementary file 1 — Additional file 1. Place of death data for Scotland: 2004–2016. Place of death sourced from the National Records of Scotland. [file 12904_2019_490_MOESM1_ESM.xlsx]

## Sheet: results
A:\Active\Restricted\...\answered in 2018\Marie Curie - Anne Finucane - type of place of death
Number of deaths registered in Scotland in each year, by type of place of death, age-group and sex.
Note that
(a) "own Home" is as defined for the purpose of answering SPQ S4W-11715
i.e. "type of institution" = "N" and the first lines of the place of death and the usual address are the same
(b) "Hospices" = institution code in a list of 20 which were agreed by Julie Ramsay and Anne Funucane
(c) "Care homes" figures will be lower than published elsewhere due to "hospices" being counted separately
Other categories could also be lower than published, IF they included codes now counted as hospices
			sex		All							Female							Male
					Type of place of death							Type of place of death							Type of place of death
		All	Female	Male	own Home (non-institution	Care homes (approx.:	Hospices (one	NHS hospital	other institution	other non-institution		own Home (non-institution	Care homes (approx.:	Hospices (one	NHS hospital	other institution	other non-institution		own Home (non-institution	Care homes (approx.:	Hospices (one	NHS hospital	other institution	other non-institution
					and person's	codes J,K,R-V	of agreed 20		(e.g. GP surgery,	(e.g. road, shop,		and person's	codes J,K,R-V	of agreed 20		(e.g. GP surgery,	(e.g. road, shop,		and person's	codes J,K,R-V	of agreed 20		(e.g. GP surgery,	(e.g. road, shop,
					usual residence)	excl. hospices)	codes)		clinic, prison,	house, field,		usual residence)	excl. hospices)	codes)		clinic, prison,	house, field,		usual residence)	excl. hospices)	codes)		clinic, prison,	house, field,
									school)	...)						school)	...)						school)	...)
yr
2004	All	56187	29412	26775	11136	8160	2232	32603	24	2032		4874	5761	1133	16969	5	670		6262	2399	1099	15634	19	1362
	0 to 4	314	125	189	39	.	1	268	.	6		16	.	1	107	.	1		23	.	.	161	.	5
	5 to 14	81	37	44	19	.	3	46	.	13		6	.	2	24	.	5		13	.	1	22	.	8
	15 to 44	2409	785	1624	713	14	90	974	6	612		210	4	58	372	.	141		503	10	32	602	6	471
	45 to 64	8661	3356	5305	2686	134	548	4725	8	560		943	58	273	1953	.	129		1743	76	275	2772	8	431
	65 to 74	11431	4924	6507	2914	532	681	6981	2	321		1163	249	318	3086	1	107		1751	283	363	3895	1	214
	75 to 84	18657	9924	8733	3224	2661	716	11721	5	330		1524	1715	350	6173	1	161		1700	946	366	5548	4	169
	85 and over	14634	10261	4373	1541	4819	193	7888	3	190		1012	3735	131	5254	3	126		529	1084	62	2634	.	64
2005	All	55747	29225	26522	11058	7851	2165	32770	12	1891		4870	5544	1147	17077	3	584		6188	2307	1018	15693	9	1307
	0 to 4	344	152	192	45	.	2	295	.	2		22	.	1	127	.	2		23	.	1	168	.	.
	5 to 14	78	29	49	24	1	3	37	.	13		11	1	.	14	.	3		13	.	3	23	.	10
	15 to 44	2305	782	1523	675	15	75	978	5	557		209	7	44	409	1	112		466	8	31	569	4	445
	45 to 64	8521	3389	5132	2598	122	568	4698	3	532		904	56	308	2012	.	109		1694	66	260	2686	3	423
	65 to 74	11193	4841	6352	2879	518	624	6848	1	323		1148	255	300	3036	.	102		1731	263	324	3812	1	221
	75 to 84	18311	9620	8691	3185	2461	689	11666	1	309		1532	1538	356	6050	.	144		1653	923	333	5616	1	165
	85 and over	14995	10412	4583	1652	4734	204	8248	2	155		1044	3687	138	5429	2	112		608	1047	66	2819	.	43
2006	All	55093	28842	26251	11031	7878	2145	31991	91	1957		4867	5600	1107	16631	57	580		6164	2278	1038	15360	34	1377
	0 to 4	295	129	166	29	.	6	248	1	11		17	.	5	103	.	4		12	.	1	145	1	7
	5 to 14	67	28	39	9	1	3	48	.	6		2	.	1	22	.	3		7	1	2	26	.	3
	15 to 44	2482	765	1717	762	9	60	981	14	656		230	2	34	383	.	116		532	7	26	598	14	540
	45 to 64	8705	3441	5264	2815	126	545	4660	4	555		1019	51	271	1978	.	122		1796	75	274	2682	4	433
	65 to 74	10688	4722	5966	2739	505	625	6517	8	294		1109	261	306	2948	2	96		1630	244	319	3569	6	198
	75 to 84	17656	9303	8353	3071	2422	691	11180	14	278		1475	1514	357	5820	10	127		1596	908	334	5360	4	151
	85 and over	15200	10454	4746	1606	4815	215	8357	50	157		1015	3772	133	5377	45	112		591	1043	82	2980	5	45
2007	All	55986	29091	26895	11165	8383	2274	32155	90	1919		4781	5901	1133	16638	41	597		6384	2482	1141	15517	49	1322
	0 to 4	323	144	179	46	.	5	266	.	6		21	.	1	118	.	4		25	.	4	148	.	2
	5 to 14	69	25	44	13	.	1	44	.	11		5	.	.	18	.	2		8	.	1	26	.	9
	15 to 44	2461	758	1703	749	13	89	968	13	629		207	6	52	376	1	116		542	7	37	592	12	513
	45 to 64	8692	3435	5257	2725	150	621	4641	11	544		972	73	310	1955	1	124		1753	77	311	2686	10	420
	65 to 74	10814	4732	6082	2781	506	639	6573	6	309		1050	239	306	3021	.	116		1731	267	333	3552	6	193
	75 to 84	17630	9083	8547	3153	2498	710	10977	20	272		1503	1552	334	5552	9	133		1650	946	376	5425	11	139
	85 and over	15997	10914	5083	1698	5216	209	8686	40	148		1023	4031	130	5598	30	102		675	1185	79	3088	10	46
2008	All	55700	29196	26504	11130	8268	2340	32004	88	1870		4852	5855	1146	16745	57	541		6278	2413	1194	15259	31	1329
	0 to 4	292	130	162	28	.	6	252	.	6		12	.	4	112	.	2		16	.	2	140	.	4
	5 to 14	64	29	35	14	.	5	34	.	11		7	.	3	14	.	5		7	.	2	20	.	6
	15 to 44	2443	792	1651	758	17	76	961	10	621		234	3	46	403	1	105		524	14	30	558	9	516
	45 to 64	8594	3398	5196	2759	132	614	4520	13	556		984	57	277	1956	5	119		1775	75	337	2564	8	437
	65 to 74	10612	4560	6052	2802	510	691	6329	3	277		1128	230	312	2799	1	90		1674	280	379	3530	2	187
	75 to 84	17589	9299	8290	3075	2453	711	11068	14	268		1467	1558	375	5753	12	134		1608	895	336	5315	2	134
	85 and over	16106	10988	5118	1694	5156	237	8840	48	131		1020	4007	129	5708	38	86		674	1149	108	3132	10	45
2009	All	53856	28028	25828	10751	8284	2364	30638	96	1723		4653	5847	1215	15751	54	508		6098	2437	1149	14887	42	1215
	0 to 4	276	113	163	16	.	11	247	.	2		6	.	8	98	.	1		10	.	3	149	.	1
	5 to 14	57	30	27	13	.	6	30	.	8		11	.	4	13	.	2		2	.	2	17	.	6
	15 to 44	2389	803	1586	772	9	75	920	9	604		250	4	33	389	.	127		522	5	42	531	9	477
	45 to 64	8302	3362	4940	2612	163	654	4345	13	515		974	75	343	1862	2	106		1638	88	311	2483	11	409
	65 to 74	10205	4395	5810	2572	508	680	6203	5	237		1007	244	329	2721	3	91		1565	264	351	3482	2	146
	75 to 84	16686	8625	8061	3004	2381	673	10367	15	246		1347	1507	340	5308	7	116		1657	874	333	5059	8	130
	85 and over	15941	10700	5241	1762	5223	265	8526	54	111		1058	4017	158	5360	42	65		704	1206	107	3166	12	46
2010	All	53967	28004	25963	11027	8498	2352	30257	108	1725		4774	5868	1188	15562	80	532		6253	2630	1164	14695	28	1193
	0 to 4	260	118	142	26	.	7	223	.	4		11	.	4	102	.	1		15	.	3	121	.	3
	5 to 14	48	19	29	11	1	1	30	.	5		3	.	1	14	.	1		8	1	.	16	.	4
	15 to 44	2229	754	1475	688	13	79	886	11	552		217	4	52	353	1	127		471	9	27	533	10	425
	45 to 64	8368	3339	5029	2630	163	655	4392	6	522		924	81	331	1882	2	119		1706	82	324	2510	4	403
	65 to 74	10092	4445	5647	2697	519	650	5947	5	274		1059	266	291	2735	5	89		1638	253	359	3212	.	185
	75 to 84	16877	8607	8270	3216	2426	701	10270	31	233		1492	1433	360	5186	25	111		1724	993	341	5084	6	122
	85 and over	16093	10722	5371	1759	5376	259	8509	55	135		1068	4084	149	5290	47	84		691	1292	110	3219	8	51
2011	All	53661	27748	25913	11560	8770	2351	29236	104	1640		5130	5910	1194	14936	63	515		6430	2860	1157	14300	41	1125
	0 to 4	275	117	158	28	3	3	234	.	7		14	3	2	95	.	3		14	.	1	139	.	4
	5 to 14	53	22	31	5	4	4	38	.	2		1	3	1	17	.	.		4	1	3	21	.	2
	15 to 44	2262	745	1517	809	13	81	814	6	539		234	7	42	346	.	116		575	6	39	468	6	423
	45 to 64	8076	3380	4696	2635	169	640	4133	9	490		1002	75	344	1834	1	124		1633	94	296	2299	8	366
	65 to 74	10019	4268	5751	2730	556	666	5841	5	221		1105	265	318	2506	1	73		1625	291	348	3335	4	148
	75 to 84	16475	8358	8117	3300	2522	697	9697	14	245		1542	1468	337	4887	7	117		1758	1054	360	4810	7	128
	85 and over	16501	10858	5643	2053	5503	260	8479	70	136		1232	4089	150	5251	54	82		821	1414	110	3228	16	54
2012	All	54937	28922	26015	11797	9725	2230	29305	102	1778		5323	6633	1137	15174	66	589		6474	3092	1093	14131	36	1189
	0 to 4	254	101	153	19	1	1	228	.	5		6	.	1	92	.	2		13	1	.	136	.	3
	5 to 14	56	20	36	12	2	1	33	.	8		2	1	.	15	.	2		10	1	1	18	.	6
	15 to 44	2071	704	1367	733	9	70	739	9	511		243	3	41	308	2	107		490	6	29	431	7	404
	45 to 64	7930	3228	4702	2607	153	620	3998	7	545		967	63	321	1741	1	135		1640	90	299	2257	6	410
	65 to 74	10135	4455	5680	2839	627	635	5776	7	251		1159	307	296	2608	3	82		1680	320	339	3168	4	169
	75 to 84	16951	8834	8117	3364	2730	669	9894	13	281		1593	1652	335	5098	7	149		1771	1078	334	4796	6	132
	85 and over	17540	11580	5960	2223	6203	234	8637	66	177		1353	4607	143	5312	53	112		870	1596	91	3325	13	65
2013	All	54700	28375	26325	11983	9814	2184	28883	118	1718		5379	6681	1083	14587	85	560		6604	3133	1101	14296	33	1158
	0 to 4	226	107	119	27	1	2	193	.	3		13	1	2	89	.	2		14	.	.	104	.	1
	5 to 14	43	16	27	7	2	.	29	.	5		1	1	.	11	.	3		6	1	.	18	.	2
	15 to 44	1990	653	1337	688	11	76	715	7	493		206	9	49	295	1	93		482	2	27	420	6	400
	45 to 64	7863	3206	4657	2625	172	582	3901	12	571		994	88	288	1679	4	153		1631	84	294	2222	8	418
	65 to 74	10222	4456	5766	2832	542	666	5933	4	245		1157	286	313	2619	3	78		1675	256	353	3314	1	167
	75 to 84	16830	8515	8315	3472	2765	616	9697	30	250		1630	1646	293	4808	17	121		1842	1119	323	4889	13	129
	85 and over	17526	11422	6104	2332	6321	242	8415	65	151		1378	4650	138	5086	60	110		954	1671	104	3329	5	41
2014	All	54239	27950	26289	12100	9760	2246	28301	108	1724		5351	6490	1147	14297	62	603		6749	3270	1099	14004	46	1121
	0 to 4	233	105	128	14	7	2	205	.	5		8	3	1	92	.	1		6	4	1	113	.	4
	5 to 14	55	19	36	18	5	2	23	.	7		8	1	1	7	.	2		10	4	1	16	.	5
	15 to 44	1904	654	1250	656	17	68	648	6	509		211	9	35	272	.	127		445	8	33	376	6	382
	45 to 64	7740	3192	4548	2673	182	617	3745	11	512		1008	77	302	1661	2	142		1665	105	315	2084	9	370
	65 to 74	10029	4242	5787	2817	622	651	5672	5	262		1061	281	319	2491	2	88		1756	341	332	3181	3	174
	75 to 84	16698	8458	8240	3506	2694	652	9569	25	252		1611	1588	337	4777	14	131		1895	1106	315	4792	11	121
	85 and over	17580	11280	6300	2416	6233	254	8439	61	177		1444	4531	152	4997	44	112		972	1702	102	3442	17	65
2015	All	57579	29674	27905	12841	11144	2309	29417	112	1756		5694	7473	1123	14725	77	582		7147	3671	1186	14692	35	1174
	0 to 4	211	90	121	20	6	3	181	.	1		5	2	1	81	.	1		15	4	2	100	.	.
	5 to 14	34	10	24	10	3	1	19	.	1		6	.	.	4	.	.		4	3	1	15	.	1
	15 to 44	1976	688	1288	771	19	70	656	2	458		263	14	37	277	.	97		508	5	33	379	2	361
	45 to 64	7976	3222	4754	2663	208	583	3947	9	566		971	100	282	1722	.	147		1692	108	301	2225	9	419
	65 to 74	10791	4582	6209	3071	740	713	5980	7	280		1191	336	324	2636	5	90		1880	404	389	3344	2	190
	75 to 84	17273	8659	8614	3562	2962	662	9799	23	265		1639	1729	341	4807	13	130		1923	1233	321	4992	10	135
	85 and over	19318	12423	6895	2744	7206	277	8835	71	185		1619	5292	138	5198	59	117		1125	1914	139	3637	12	68
2016	All	56728	28968	27760	13267	10668	2444	28422	117	1810		5836	7017	1237	14177	83	618		7431	3651	1207	14245	34	1192
	0 to 4	223	106	117	16	4	3	194	.	6		8	4	1	89	.	4		8	.	2	105	.	2
	5 to 14	55	23	32	10	3	1	35	.	6		2	1	1	15	.	4		8	2	.	20	.	2
	15 to 44	2194	753	1441	835	22	88	736	8	505		257	9	52	311	1	123		578	13	36	425	7	382
	45 to 64	8256	3330	4926	2938	234	590	3931	11	552		1074	110	302	1685	3	156		1864	124	288	2246	8	396
	65 to 74	10585	4496	6089	3125	739	706	5716	8	291		1211	347	329	2512	3	94		1914	392	377	3204	5	197
	75 to 84	16812	8418	8394	3632	2817	736	9340	22	265		1690	1625	365	4597	18	123		1942	1192	371	4743	4	142
	85 and over	18603	11842	6761	2711	6849	320	8470	68	185		1594	4921	187	4968	58	114		1117	1928	133	3502	10	71
