# Supplementary material for: The impact of population ageing on end-of-life care in Scotland: projections of place of death and recommendations for future service provision
Source: BMC Palliat Care. 2019 Dec 12;18:112. doi: 10.1186/s12904-019-0490-x (PMC6907353; doi:10.1186/s12904-019-0490-x)
Supplement: Supplementary file 2 — Additional file 2. Data from the Transparent Expert Consultation. List of the priorities identified with examples from individual participants. [file 12904_2019_490_MOESM2_ESM.xlsx]

## Sheet: Additional File 2
Supplementary material: Recommendations with examples from individual particpants
	Recommendations	Sub-recommendations	Examples of individual recommendations by participant
A	Workforce: Increase, equip and sustain the health and social care workforce through education, training, and the development of innovative roles	Increase the health and social care workforce	Increase the number of District Nurses, social care providers, medical care providers and GPs (P2.5); Increase the number of trained staff 24/7 (support staff, nursing assistants) to meet patients needs and improve QOL (P1.4).
		Review, reshape and increase opportunities for education for care home and social care staff	Review and reshape qualification requirements for social care staff (P1.6); Ensure appropriately skilled (care home) workforce (P1.5); Facilitate care home staff trained in the ethos and application of advance care planning (P1.1); Develop sustainable approaches to maintaining and advancing the skills of care home staff in palliative and EOLC, for example integrated working with workforce rotatin…
		Develop workforce to deliver responsive 24/7 care	Improve out of hours access to support + advice (P2.7); Improve OOH access to advice and support for people in remote and rural areas (P2.8); SPC needs to offer 24/7 clinical care and support (P3.7); Improve access to OOH for family carers (ensure they have OOH contact details) (P2.8)
		Increase recognition and valuing of the work of care home and social care staff.	Recognise the care home workforce financially for the work they do (P1.2); Improve pay and conditions to compete against the NHS (P1.3); Raise profile of social care as a career - role development, education (P1.1); Carer role viewed as 'unskilled/entry level' when it is in fact highly nuanced and skilled (P1.6)
B	Community capacity and resilience: Promote, drive and support community capacity and resilience	Increase financial, practical and information support for informal carers	Improve carer 'care' through positive health modelling and financial and practical support for carers (P3.3); Consider development of respite and carer resources towards building more responsive services (P3.9); Develop professional support for family carers to help them continue in their caring role (P2.1); increase self directed support, e.g. paying a direct payment to a family carer in the las…
		Provide education/training opportunities for informal carers	Improve training/education of informal carers (P2.5); Increase support for informal carers through training as required to provide care (P2.8)
		Promote community engagement	Adopt a community approach e.g schools participating in visits to care homes and engaging with residents (P1.5); facilitate the role of compassionate communities to support each other - volunteering, changing expectations (P3.2); Develop 'compassionate communities' and the support they provide (P2.8); Encourage community support to decrease social isolation (P2.1)
C	Innovation: Promote and encourage innovation	Encourage and support innovation	Seek to promote and share examples of good practice nationally and internationally (P3.6); Create the condiditions which permit and support innovation (eg palliative care beds in care homes; care home centre of innovation) (P1.1); SPC could consider franchising care homes (P3.4); Invest in a teaching/research based care home in each region across Scotland to support, promote and develop palliativ…
		Increase use of technology to provide palliative care to more patients and families	Harness ehealth technology to reach more patients and families in a home setting (facetime, skype, social media etc) (P3.6); Make the most of IT to sustain people at the 'least intensive' level of care which meets their needs (P1.1); Increase use of telecare to support terminally ill peoples at home and for GPs/DNs to access colleagues/specialists in hospital for advice (P2.8)
D	Partnership & collaboration: Prioritise partnership and multidisciplinary approaches across settings	Develop partnerships across sectors and settings	Develop collaborations between voluntary sector organisations/integrated health and social care partnerships (P2.8); Build relationships with out-of-hours services, pivotal to enabling people to remain at home (P2.8); Foster shared approaches to delivery of education (P1.5); SPC needs to be more outward facing developing collaborative models of delivery in community based settings (P3.4); Develop…
		Improve information sharing across settings	Improve information sharing between care homes and other settings to avoid inapropriate hospital admission (P1.5); Improve transfer of information between care settings (P2.6); Improve sharing of information between health and social care (P2.8)
		Prioritise integrated models of care	Care homes to be remodelled within the integrated landscape (e.g. AHPs in place) (P1.6). Unified thinking between services so that planning and implementation does not hit stumbling blocks (P3.3); SPC needs to be better integrated with community based nursing services, primary care, hospital at home and social care (3.4)
		Improve interoperability of IT systems	Improve information sharing through shared IT systems between care homes and all other agencies involved in individuals care and support (P1.6)
E	Leadership: Hospices to become a strategic partner in palliative care leadership	Hospices/SPC should develop their role in educating, training and supporting health care professionals to deliver palliative care in a range of settings.	Hospice to support generalist providers in the community through education/training or through remote video-conferencing (3.8); Hospices should support community based palliative care, and extend their research via Project ECHO (P3.2);
		Hospices should play a greater role in building community capacity	Hospices/SPC should act as partners or catalysts in building informal community capacity to support people approaching end of life, and their families (P3.5)
F	Funding: Review funding models and central contribution towards palliative and end of life care	Reconsider weight of personal versus central contributions	Explore whether all care home residents should pay for some of their care (P1.2); Encourage building and planning policies that support people to remain at home (eg downstairs showers and funding to reconfigure) (P3.6)
		Increase funding for community palliative care	Care homes to be funded to a level that allows staff salaries/contracts to better reflect complexity or roles, enabling high level recruitment, better supervision and time 'off floor' for peer support etc (P1.6); Investment in houses for life-long living or enabling (P2.3); Consider a direct payment to a family carer of person in the last 6-8 weeks of life? (P2.2)
		Seek to identify and address funding inequalities	Reverse austerity / address inequality / introduce graduated taxation (P2.5); Investigate more equitable approaches in relation to how palliative care beds are funded (P1.5)
G	Society: Stimulate a realistic debate on death and dying, residential care, and individual choice in context of funding models.	Create opportunities for open discussions on death, dying and bereavement	Debate/discussion about dying, death, bereavement and caring (P2.7); Encourage a natural debate around care homes, retirement communities and individual choice (P2.3); Promote debate/communication focused on realistic expectations (P2.7)
	Recommendations: emerged during the final whole-group prioritisation.
	Sub-recommendations: Derived from analysing themes emerging in group and individual recommendations
	Examples of individual recommendations: Examples taken from individual feedback forms
